# Supplementary material for: Human serum-derived protein removes the need for coating in defined human pluripotent stem cell culture
Source: Nat Commun. 2016 Jul 13;7:12170. doi: 10.1038/ncomms12170 (PMC4947164; doi:10.1038/ncomms12170)
Supplement: Supplementary Data 1 — IαI maintains expression profile after long-term passaging. Compilation of dC(t) values from expression profiling using the Human Stem Cell Pluripotency Taqman array. First four columns from the left are hPS cell lines HUES1, H181, H207 and K2C after 15 or more passages in either E8:VN or E8:IαI. Following columns show dC(t) values for all four cell lines after long-term passaging and subsequent spontaneous differentiation through embryoid body formation (EBs). Final columns are dC(t) values for 5 human dermal fibroblasts (HDF) lines. Numbers show C(t) values relative to GAPDH. [file ncomms12170-s2.xlsx]

## Sheet: Blad1
Supplementary Data 1: IαI maintains expression profile after long-term passaging. Compilation of dC(t) values from expression profiling using the Human Stem Cell Pluripotency Taqman array. First four columns from the left are hPS cell lines HUES1, H181, H207 and K2C after 15 or more passages in either E8:VN or E8:IαI. Following columns show dC(t) values for all four cell lines after long-term pas…
deltaCT rel GAPD	hESC								Embryoid Bodies								HDF
MARKER	H181-VN	H181-IaI	H207-VN	H207-IaI	HUES1-VN	HUES1-IaI	K2C-VN	K2C-IaI	EBs-H181-VN	EBs-H181-IaI	EBs-HUES1-VN	Ebs-HUES1-IaI	EBs-H207-VN	EBs-H207-IaI	EBs-K2C-VN	EBs-K2C-IaI	HDF-K1	HDF-K2	HDF-K5	HDF-K7	HDF-K8
ACTB	0.370184	0.92338	0.113613	-0.060694	1.82697	-0.089915	-0.430334	2.08084	-0.527582	-0.977325	-1.32229	-0.908058	-0.601465	-1.40084	-1.73161	-1.87688	0.061262	-2.43617	-1.44089	-2.58301	-2.4766
ACTC	10.2952	7.24948	7.77475	6.61393	5.03336	8.09287	7.77213	7.36578	5.06993	5.04902	6.06178	6.1995	7.94148	6.79174	6.27555	3.66692	3.17286	6.98468	15.8347	7.95597	5.53357
AFP	18.8109	16.6212	19.7719	19.6362	15.8499	16.0512	13.735	19.0193	7.41778	2.71289	2.4984	2.03063	-1.21317	-2.52384	1.44693	0.89062	19.4189	20.0534	19.9353	19.7344	16.224
BRIX1	5.66067	5.67748	6.12367	5.48266	2.56947	5.60048	5.58206	5.63045	7.61896	7.88744	8.22608	6.54513	7.73306	7.13389	5.71658	7.43489	8.99522	5.85	6.81366	6.36181	9.47515
CD34	14.7787	13.2026	14.59	13.2876	15.8499	13.1689	13.4513	14.6896	14.5213	12.3495	10.0829	10.2216	8.3366	7.51738	11.8827	7.86584	10.8225	8.02462	9.28138	12.6997	12.6801
CD9	2.44802	3.66297	4.24702	3.70082	3.51468	4.06477	4.43676	4.6375	5.29142	4.70078	3.51405	3.58958	3.75092	2.96691	2.64635	2.6208	7.56327	4.65385	1.66456	5.25758	7.47909
CDH5	15.1428	14.2344	19.7719	13.6306	11.3929	14.5278	15.5458	15.9666	15.4188	12.9955	10.2733	9.58345	8.42709	7.27705	10.9066	7.36143	13.1593	11.3554	9.51014	16.6853	11.2897
CDX2	14.0029	15.4846	19.7719	14.3615	15.8499	16.116	15.6111	15.8733	12.4081	8.40915	6.45655	7.74309	6.49479	5.64841	6.95599	6.83045	19.4189	20.0534	17.073	19.7344	16.224
CGB	9.11665	7.59228	8.7407	8.97951	8.77765	6.8003	8.88303	9.67166	5.83905	4.98965	4.43029	4.41332	5.11771	5.05752	4.03889	2.61123	7.6092	10.2161	11.7024	8.5887	7.16962
COL1A1	9.69346	7.49919	7.84597	8.31474	6.49361	7.35668	7.48136	6.95633	-0.577772	-0.340256	-1.74971	-2.41876	-1.27835	-1.85082	-1.90452	-1.76962	-4.36317	-2.99486	-0.442562	-2.92696	-6.18955
COL2A1	10.0476	9.54405	9.99313	10.0114	7.74724	9.82925	9.94888	8.03149	4.86467	5.04717	3.79512	5.10462	2.578	2.12063	2.1149	3.84933	19.4189	20.0534	15.9248	15.6622	16.224
COMMD3	9.96634	9.08033	9.09157	9.89602	6.87842	9.7556	11.4438	10.9802	5.1265	5.04716	5.26718	5.50859	7.22341	6.40632	6.72537	6.56686	5.06641	5.79141	5.34898	6.3027	3.95391
CRABP2	3.23667	3.80941	4.70377	5.65065	3.7668	4.08323	5.06837	4.45257	1.14017	0.971088	1.27032	2.37709	-0.863973	-1.59459	-1.41091	-1.47575	2.95036	2.1376	1.45081	3.26556	2.1117
CTNNB1	3.26919	3.75694	3.73197	3.26081	1.55983	3.56998	3.59812	3.41761	1.72262	1.91348	1.90394	2.62539	2.79063	2.28505	2.24685	2.27664	2.92879	3.26495	3.0557	3.75927	2.97688
DDX4	18.8109	16.3554	15.5107	16.5728	15.8499	19.1432	16.5657	19.0193	14.0697	15.2404	12.5469	15.6524	20.8935	14.8872	14.5198	16.841	19.4189	20.0534	19.9353	16.6777	16.224
DES	11.3795	10.1649	11.7575	11.0697	10.364	10.6076	11.5425	10.934	6.9684	5.98353	5.56858	6.84359	6.29682	5.50985	5.49837	6.78782	9.05815	11.0164	12.3795	9.85963	7.79523
DNMT3B	2.06505	3.03783	2.85951	1.75508	2.80393	2.61901	2.0792	2.45055	7.32856	6.45823	6.02356	5.60092	6.35086	5.66571	6.33326	3.99615	9.30228	9.4562	7.96515	9.63783	7.57313
EBAF	9.18403	8.91922	10.0281	6.3945	3.29755	7.64236	9.4249	7.90269	9.76502	9.91721	13.2177	11.2183	14.8777	13.4467	13.0507	13.1423	15.7117	14.0743	19.9353	16.7437	16.224
EEF1A1	9.85051	9.60306	9.91372	8.75209	7.53457	9.08674	8.14223	8.75478	10.0183	10.0156	10.0777	10.925	9.88016	9.30474	9.02759	9.44234	8.37843	7.53411	7.57634	7.06548	8.44172
EOMES	14.4993	14.6104	15.402	14.8098	11.0825	14.978	13.5977	13.9913	9.14793	8.7849	10.2163	10.616	9.85617	9.01165	12.2825	8.60797	19.4189	17.0211	16.6914	19.7344	13.2097
FGF4	11.2542	15.8716	16.7586	15.2689	15.8499	15.7235	16.6233	19.0193	16.6874	19.055	18.3083	18.6708	13.8379	12.5873	17.1043	10.3323	19.4189	20.0534	19.9353	19.7344	16.224
FGF5	18.8109	19.9332	19.7719	19.6362	12.7833	19.1432	19.6552	19.0193	5.87718	6.00024	5.44354	6.23721	10.5421	9.51319	7.31304	9.13719	3.56647	4.4544	1.84782	4.64619	3.18478
FLT1	7.36251	7.46967	7.25283	7.16623	5.81234	7.58306	7.51808	7.79721	10.5617	9.05002	6.58956	5.54681	6.434	5.58373	6.09476	5.02009	10.0067	9.49384	9.51507	11.6775	11.4577
FN1	3.84316	5.99629	6.7076	6.31859	5.11103	6.10506	5.61163	5.87967	-2.65235	-2.02517	-4.17648	-4.84531	-3.20355	-4.17064	-4.75807	-5.05464	-6.22992	-4.65468	-4.30706	-4.86649	-8.24306
FOXA2	18.8109	19.9332	19.7719	13.4242	15.8499	14.506	14.9541	15.0259	14.6843	11.3254	7.7061	9.63473	8.37314	8.03453	7.66177	10.8816	19.4189	20.0534	19.9353	19.7344	16.224
FOXD3	9.782	12.1659	10.4926	10.4978	9.33602	11.0009	9.26069	9.99023	11.2465	11.917	11.2919	13.1841	13.631	12.9999	13.376	11.3761	19.4189	17.0006	16.8986	15.6854	7.71595
GABRB3	3.96978	4.67592	4.88788	4.05572	2.76964	4.43174	4.3215	4.34081	5.65496	5.50782	5.74317	5.52398	5.33147	4.65806	3.61535	3.7256	11.5084	9.65799	8.36055	10.8839	6.87162
GAL	3.72598	3.50308	4.37234	3.49784	1.2609	3.93334	3.20696	3.00477	9.66716	9.59641	9.2372	7.45761	8.18027	7.67047	7.72184	6.54594	9.44501	12.0602	12.4504	8.68817	8.2964
GAPD	0	0	0	0	0	0	0	0	0	0	0	0	0	0	0	0	0	0	0	0	0
GATA4	12.66	14.9449	19.7719	14.8017	15.8499	16.1082	15.9163	19.0193	10.8071	9.26676	7.15714	5.25842	4.51039	3.98702	5.97354	4.03938	19.4189	17.047	19.9353	19.7344	16.224
GATA6	18.8109	15.936	19.7719	14.3594	15.8499	15.6556	15.5508	16.0585	5.76913	5.3588	4.16618	3.09849	2.78434	2.54458	3.15637	2.21447	7.17231	8.63458	11.6965	9.22537	7.57166
GBX2	7.88898	10.2752	10.0942	10.125	8.69348	9.00663	10.9628	8.96802	10.9014	11.1362	9.27185	8.96692	12.2726	11.4323	10.4663	12.5123	19.4189	20.0534	16.9545	19.7344	16.224
GCG	18.8109	19.9332	19.7719	19.6362	15.8499	19.1432	19.6552	19.0193	10.2059	12.6416	15.2376	11.179	15.5121	14.5659	15.0876	15.1402	19.4189	8.17652	16.8431	14.3188	16.224
GCM1	18.8109	15.1272	19.7719	19.6362	15.8499	16.1121	14.7445	15.6307	19.7274	16.1173	12.8652	11.938	14.7937	15.3778	15.4647	9.1486	19.4189	17.0621	13.7909	19.7344	16.224
GDF3	6.26746	8.18727	9.80437	8.32296	8.04317	8.68428	8.60359	8.98905	12.9693	14.0182	11.8574	10.564	11.0173	10.1341	16.1019	9.84063	19.4189	20.0534	19.9353	19.7344	16.224
GFAP	12.738	13.687	13.4477	13.3687	15.8499	13.4146	13.5938	14.1549	11.8583	13.5061	13.1473	14.2965	15.5627	13.9392	14.8611	15.8493	13.2889	12.9719	14.1012	14.1155	8.92555
GRB7	5.66172	6.43319	6.5886	6.56394	6.0113	6.68952	6.61998	5.84888	7.01824	6.95417	6.11488	7.60255	7.30044	7.05117	6.6339	6.67479	12.6507	11.7319	11.9627	15.7182	11.3453
HBB	18.8109	19.9332	19.7719	19.6362	15.8499	19.1432	19.6552	19.0193	19.7274	19.055	18.3083	15.6053	20.8935	20.1987	20.1404	19.8986	19.4189	20.0534	19.9353	19.7344	16.224
HBZ	14.819	14.6897	15.7514	14.362	12.2744	14.8871	15.0582	14.9686	13.4221	14.13	14.2344	15.1349	17.3289	17.3492	14.0873	14.2264	19.4189	12.6452	19.9353	19.7344	16.224
HLXB9	15.3889	19.9332	19.7719	19.6362	15.8499	19.1432	14.8485	14.9648	15.6958	13.1817	10.9913	14.0711	10.3155	10.1098	10.0398	13.4325	19.4189	20.0534	19.9353	15.3777	16.224
IAPP	13.0496	15.2299	14.8301	14.9619	12.7662	19.1432	19.6552	14.9398	15.2992	14.1035	13.6889	11.3901	14.0088	13.4537	15.0313	14.7731	19.4189	20.0534	19.9353	19.7344	16.224
IFITM1	-0.740382	1.52329	2.32525	2.50066	-0.611816	1.80394	3.23492	2.97307	3.56606	3.48097	2.92895	3.61963	3.23487	2.88631	4.0922	2.93727	2.94589	2.99947	4.54332	4.91879	3.28695
IFITM2	4.68013	3.94552	3.14192	2.91305	0.043059	2.68218	4.61256	4.5383	4.56268	4.68089	5.27199	5.93755	4.79569	4.55032	6.21303	5.87748	1.00342	1.33634	5.0507	2.08838	2.40221
IL6ST	9.70775	9.88358	9.67266	9.33269	7.31798	9.23135	9.62326	9.29431	3.62561	2.86085	1.84885	0.65696	0.600037	-0.043837	1.12434	0.557789	1.21997	2.15023	1.2401	3.68917	-0.834913
IMP2	5.50375	6.42902	6.44442	6.14436	5.77106	6.37117	6.56406	5.99444	5.17302	4.74217	3.95219	4.57006	5.0591	4.65326	5.09485	4.32926	3.36553	4.92814	3.53854	5.71291	0.785101
INS	18.8109	19.9332	19.7719	19.6362	15.8499	19.1432	19.6552	19.0193	19.7274	19.055	18.3083	18.6708	20.8935	20.1987	17.1974	19.8986	19.4189	20.0534	19.9353	19.7344	16.224
IPF1	18.8109	19.9332	19.7719	19.6362	15.8499	19.1432	19.6552	19.0193	19.7274	14.7245	14.0352	15.6284	14.6853	15.4567	15.3912	16.7903	19.4189	20.0534	19.9353	19.7344	16.224
ISL1	18.8109	14.9809	16.4628	12.7419	11.8432	14.2453	12.391	15.9657	8.6946	7.23462	4.33074	5.53873	5.84542	5.02677	4.9463	4.9934	14.2992	15.9963	16.947	19.7344	16.224
KIT	6.52019	7.48267	7.42051	7.17196	5.83777	7.12791	7.61467	7.34772	5.5731	5.01635	4.5295	5.65319	6.35067	5.71812	5.70238	5.92334	8.59264	7.82124	4.18817	6.39865	3.0769
KRT1	18.8109	19.9332	19.7719	19.6362	15.8499	19.1432	19.6552	19.0193	12.4289	12.1969	7.19473	11.3594	10.4739	11.1667	5.37631	10.7513	19.4189	20.0534	19.9353	19.7344	16.224
LAMA1	6.92434	8.06118	7.71082	7.69022	6.78321	7.87399	8.01782	7.80394	5.73683	5.62787	4.26095	4.93463	6.38077	5.66626	5.41189	4.96889	13.0757	10.2065	7.12756	12.705	11.8462
LAMB1	5.1575	6.28125	6.50962	6.18353	5.53892	6.41023	6.61889	5.54059	1.71354	1.49196	0.256983	0.611397	1.94805	1.31627	1.39852	1.04894	3.27099	1.90069	2.89433	2.70888	-0.469892
LAMC1	4.36519	6.47395	6.30867	6.05612	4.7772	6.10415	6.38301	4.81249	3.58638	3.9374	2.39242	2.64202	4.13714	3.50675	3.64859	2.71278	3.45711	2.01426	2.59751	3.1614	1.42602
LEFTB	6.66864	7.83087	7.84417	4.20455	1.3368	5.42809	8.09484	6.92787	14.1389	14.4404	14.9202	14.3926	13.7609	12.977	13.9238	14.6001	13.2659	13.8008	15.6039	19.7344	13.498
LIFR	18.8109	19.9332	19.7719	19.6362	11.5669	19.1432	16.6272	19.0193	14.8678	11.2293	9.24352	7.81671	8.45856	7.41153	9.75471	6.93969	19.4189	20.0534	19.9353	19.7344	14.9318
LIN28	1.719	2.47196	2.50973	2.02765	0.383509	2.10791	2.30207	1.82207	12.5266	11.6164	9.26188	7.63254	6.13256	5.55835	6.73274	4.67244	19.4189	16.0137	16.939	19.7344	16.224
MYF5	11.7166	13.7751	19.7719	16.0365	15.8499	19.1432	16.6662	19.0193	19.7274	14.263	18.3083	13.4487	20.8935	20.1987	20.1404	19.8986	19.4189	20.0534	19.9353	19.7344	16.224
MYOD1	18.8109	19.9332	19.7719	19.6362	15.8499	19.1432	19.6552	19.0193	14.8921	19.055	14.2126	14.408	20.8935	17.1967	14.7713	15.3367	14.0658	20.0534	19.9353	19.7344	16.224
NANOG	3.17505	4.89329	5.36393	3.80252	3.50091	4.65413	4.34867	4.95088	12.6834	12.3442	10.5892	8.90348	10.1241	9.13017	10.7447	7.8526	13.7471	9.46971	14.8693	12.6719	16.224
NES	5.77651	6.7253	6.37064	5.61793	4.80538	6.28975	6.58341	5.46584	5.6998	5.77081	3.9313	4.49838	6.07788	5.47174	4.56927	4.06966	9.16831	8.59099	10.4152	8.6787	5.12891
NEUROD1	18.8109	15.5019	15.1155	16.239	15.8499	15.0974	16.5968	19.0193	7.92609	6.79853	9.00854	8.68181	11.1941	11.1985	10.555	15.7813	19.4189	20.0534	19.9353	19.7344	16.224
NODAL	7.27449	10.6	12.2475	8.73683	9.33933	9.15769	9.59739	9.34603	15.6454	14.4515	11.4717	9.7347	10.4309	9.53732	12.4968	8.65207	19.4189	20.0534	19.9353	19.7344	16.224
NOG	11.6347	11.5828	12.3198	12.1211	12.8661	14.4053	10.8275	11.0542	4.28099	3.59979	4.69958	6.43521	6.29813	5.84829	5.74214	5.78737	7.25463	11.8587	10.5025	10.4213	6.66368
NPPA	18.8109	19.9332	19.7719	19.6362	15.8499	19.1432	19.6552	19.0193	12.2838	12.496	13.3568	15.5695	16.2203	16.9949	11.266	16.5008	19.4189	20.0534	19.9353	19.7344	16.224
NR5A2	6.63266	8.93845	9.73691	9.31657	7.78584	10.0288	9.54374	9.96417	8.90793	9.72243	8.20873	8.38916	9.80581	9.12564	8.54908	8.42136	13.8865	20.0534	16.5606	16.6103	16.224
NR6A1	5.17543	4.55609	4.49984	3.95247	2.43771	4.45916	4.6169	4.28549	10.0645	9.71867	8.75412	8.64314	7.85957	7.37753	8.67209	6.49315	13.1851	12.0166	12.2206	13.0329	11.2935
OLIG2	12.9323	12.1774	13.8018	15.5578	15.8499	15.1249	14.265	14.3413	11.8016	11.0742	9.71897	12.3371	11.7875	12.098	9.58909	13.878	19.4189	20.0534	19.9353	19.7344	16.224
PAX4	18.8109	16.8917	15.3868	15.1243	15.8499	19.1432	16.0431	15.5341	19.7274	19.055	15.3057	18.6708	17.1217	17.2026	16.2137	16.5219	19.4189	20.0534	19.9353	19.7344	16.224
PAX6	7.08107	11.3502	16.7254	13.0692	8.64971	8.42457	13.1928	14.6692	2.05956	1.47433	1.98087	2.99318	7.37282	7.43722	4.75902	6.06518	10.452	11.0164	15.898	11.0918	8.95691
PECAM1	18.8109	13.4771	15.3587	12.7316	12.8225	15.8892	14.5035	13.4642	12.393	10.3025	8.51941	8.36064	6.71095	5.74618	9.80108	7.17413	19.4189	13.7872	11.6067	13.457	12.5064
PODXL	2.12869	2.90495	2.74212	2.55121	1.49335	2.37982	2.71084	2.33667	5.27932	4.78823	4.27959	3.22423	3.62074	3.00565	4.39772	1.20173	4.37934	7.02106	4.26911	6.32969	4.34901
POU5F1	9.80253	10.5201	10.3739	9.32839	7.81502	9.80231	9.0423	9.94915	14.402	13.5989	13.2972	13.4592	13.3086	12.5569	12.6531	12.0922	12.2711	11.9747	13.5054	12.1296	11.4887
PTEN	12.3879	13.6939	13.7323	11.9744	9.46302	12.5363	11.4685	11.8197	6.73522	6.98105	5.69881	6.31722	8.52269	7.59388	7.06547	6.86525	6.47021	4.51357	5.8779	5.68865	2.84454
PTF1A	14.7319	19.9332	19.7719	19.6362	15.8499	19.1432	19.6552	19.0193	12.4445	11.4647	15.3657	12.0332	20.8935	13.1801	20.1404	19.8986	19.4189	20.0534	15.9378	19.7344	16.224
RAF1	7.5929	7.53373	7.42058	7.09346	6.35751	7.12278	7.61365	7.56505	5.71892	5.55567	5.1025	5.62775	6.54481	6.01122	5.9685	5.79372	6.12	5.69376	5.79786	6.12553	4.25113
REST	8.78654	8.95892	9.22415	9.53946	10.4494	10.6492	10.3566	9.96971	10.4707	11.0476	9.28123	9.78498	9.99337	10.3107	9.40957	9.24438	9.88629	9.02598	10.4747	9.36309	7.70179
RUNX2	14.7732	13.0457	12.238	12.3152	10.6697	13.3687	12.8805	11.802	10.4376	10.9872	8.84357	9.6487	10.2538	9.53875	9.40522	9.47223	6.56958	6.00653	8.16786	5.99544	4.96232
SEMA3A	7.41849	6.62687	6.48953	5.36146	3.74684	6.05922	6.05876	6.3932	6.50724	5.94125	5.14838	5.5927	6.65572	6.09614	5.94682	6.19966	8.22551	5.53027	3.83593	6.6445	5.99393
SERPINA1	18.8109	14.2572	13.3364	15.7565	10.4465	12.4634	16.0493	16.0899	7.8153	3.93103	3.43035	4.03757	2.75823	2.08013	5.23036	6.38025	13.7897	17.01	15.9671	13.3058	13.2228
SFRP2	1.93645	2.32682	2.70931	1.88703	0.528227	2.41982	2.60703	2.54767	2.31558	2.47797	3.91779	2.33977	4.64614	4.62837	5.2361	5.84934	3.88916	4.6594	6.92526	3.63884	0.754277
SOX17	14.6552	14.8903	15.9068	13.9091	10.7239	16.0707	11.6372	14.6515	15.0853	12.9642	11.0417	10.9466	8.84396	8.93261	9.09267	10.8057	19.4189	20.0534	19.9353	16.7331	16.224
SOX2	5.34927	5.93225	5.77018	6.0224	4.44946	5.80429	6.38073	6.0612	6.51492	6.11823	6.0723	6.923	8.62204	9.08835	7.44277	9.54986	19.4189	20.0534	19.9353	19.7344	13.0825
SST	15.5149	13.4305	15.4801	12.5396	11.7891	13.47	12.8482	16.0096	7.72702	6.92482	4.77233	2.95841	1.57483	1.01041	6.07866	2.40167	13.391	20.0534	16.9006	19.7344	13.0394
SYCP3	14.6977	13.6871	14.128	19.6362	9.44129	13.8379	14.7709	15.9662	14.3217	15.1139	15.3423	14.3259	17.291	15.0374	14.4819	14.9943	13.8113	14.302	11.559	15.5479	12.0436
SYP	13.3443	13.0355	13.0723	12.1248	11.2128	13.0882	12.616	11.9942	7.3151	7.47265	7.27289	9.09914	11.6109	12.1713	10.7777	11.8544	14.6796	14.0245	12.9068	15.6202	12.1752
T	13.534	16.9027	14.5912	14.5206	15.8499	16.1129	16.6024	19.0193	16.683	15.0207	11.8421	10.23	12.9071	11.5191	14.6702	8.88125	19.4189	20.0534	19.9353	19.7344	16.224
TAT	-12.8355	13.2653	13.3765	19.6362	10.2421	19.1432	15.0597	12.2783	13.6563	13.2372	13.75	13.496	14.4623	13.1327	14.6456	12.5882	19.4189	20.0534	18.7758	19.7344	16.224
TDGF1	1.65931	1.89366	2.32187	2.12876	0.83903	3.1028	2.63222	2.15498	14.1607	12.9295	12.1271	10.621	9.8672	9.16398	12.1192	7.80781	15.4142	14.7846	14.3559	16.7066	16.224
TERT	8.84103	9.89036	9.15234	8.57726	8.7128	9.10011	9.23663	9.21169	13.6863	13.6012	12.88	13.0282	12.9956	13.1901	12.5793	11.8262	19.4189	20.0534	19.9353	19.7344	16.224
TFCP2L1	10.7879	11.6486	10.5354	9.87175	9.42773	10.4382	11.3931	9.31548	14.697	14.7682	11.0497	11.3202	11.583	11.1352	11.0063	9.22966	19.4189	20.0534	16.925	19.7344	16.224
TH	18.8109	19.9332	19.7719	19.6362	15.8499	19.1432	19.6552	19.0193	12.023	12.005	11.0488	13.0311	14.4455	14.2046	13.5794	19.8986	19.4189	20.0534	19.9353	19.7344	13.1523
UTF1	6.79724	11.6266	12.0022	10.824	12.6132	10.8262	10.6255	10.997	15.5563	14.0115	14.0713	12.9039	12.9427	11.6353	15.8264	11.7116	19.4189	20.0534	19.9353	19.7344	16.224
WT1	18.8109	15.4324	15.2989	19.6362	15.8499	16.1014	19.6552	15.6866	13.7153	12.8258	12.5161	13.5427	11.493	11.9261	13.3469	12.0784	19.4189	20.0534	19.9353	19.7344	16.224
XIST	15.2753	14.5121	8.32584	6.79785	2.92838	5.74579	14.5881	14.5217	8.47973	5.96195	4.12291	5.67658	20.8935	20.1987	17.1964	19.8986	8.74184	20.0534	3.85287	3.6841	2.83837
ZFP42	3.37774	3.11725	3.6304	3.60128	2.39968	3.76968	14.1584	15.9679	11.2183	9.35959	7.15602	7.63907	8.11681	6.68432	13.316	13.8804	19.4189	20.0534	16.9105	19.7344	16.224
